# Supplementary material for: IDOPS, a Profile HMM-Based Tool to Detect Pesticidal Sequences and Compare Their Genetic Context
Source: Front Microbiol. 2021 Jun 28;12:664476. doi: 10.3389/fmicb.2021.664476 (PMC8279765; doi:10.3389/fmicb.2021.664476)
Supplement: Supplementary file 1 [file Table_1.XLSX]

## Sheet: AccessionIDs_perModel
Accession IDs per Model. Below each model a list with the accession iIDs of the sequences used to create the hmms. Sequences from the Bacterial Pesticial Protein Resource Center (BPPRC) are depicted with grey background and the corresponding accession found at the BPPRC database. With no background are the sequences retrieved from UniProtKB. Entries from the NCBI-Protein database are marked with …
appM1		cryM1		cryM2		cryM3		cryM4		cryM5		cryM6		cytM1		cytM2		cytM3		cytM4		gppM1		mcfM1		mpfM1		mppM1	mppM2		mtxM1		praM1		praM2		prbM1		prbM2		sppM1		tppM1		vipM1		vpaM1		vpbM1
A0A2S8R0U1		Cry8Aa1_ToxinCore	AAA21117	H0UGV1		B8PS59		C9K1L7		H9E8W1_ToxinCore		Cry1Aa_CTerminal	BAA00257	A0A243MRM4		A0A2C0BWD5		Cyt3Aa1_copy	A0A0U1S5R6	C6CLD4		Gpp34Aa1	AAG50341	E3BHC3		A0A4Z7G1Z6		Q2L856	Q93FF2		Q75UG7		A0A3D9UCK1		A0A1S6KSF3		A0A2S8R1P5		A0A219VGS1		R7ZE64		Q93LQ1		A0A3A3GLR0		A0A139ZL19		A0A1C4E5K2
A0A2R7NBR4		Cry7Aa1_ToxinCore	AAA22351	M9LC08		B8PS56		Cry70Aa1	AEX56524	Cry5Ba1_ToxinCore	AAA68598	Cry4Aa_CTerminal	AFB18317	A0A1C6ZWD3		Cyt2Bc1	CAC80987	Cyt3Aa1	ADM53423	C6C3G9		Gpp34Ab1	AAG41671	A0A2R3LVE2		A0A2S8QBD7		A0A387A4X3	D5L847		W7RU68		A0A1I5AU16		A0A085YLC0		G5DBH4		A0A386YSY1		A0A385T8T6		A7WK53		A0A3Q8AXC1		A0A4V5TE45		S5YZN2
A0A2A7T371		Cry1Ac1_ToxinCore	AAA22331	M9LFB4		B8PS60		Cry70Ba1	ADO51070	Cry21Aa1_ToxinCore	I32932	Cry8Aa_CTerminal	AAA21117	A0A1B0QWT8		Cyt2Ba10	ACX54358			A0A2K8W1K3		Gpp34Ac1	AAG50118	A0A0C3NTL5		A0A2L2BCN0		U5IPB4	D4QGQ7		Mtx1Aa1	AAA22601	Q7MZ61		A0A1U9Y6K4		A0A2D0IVW0		A0A085YLC1		Q531A4		Q939R5		Vip3Ab2	AAY88247	A0A454M716		Vpb1Aa2
A0A0T9M435		Cry3Ba1_ToxinCore	CAA34983	Cry2Ab1	AAA22342	G0YYC3		Cry63Aa1	BAI44028	Cry58Aa1_ToxinCore	ACN87260	Cry28Aa_CTerminal	AAD24189	A0A4Y6FAB7		Cyt2Bb1	AAB93477			A0A5S4UM45		Gpp34Ac2	AAK64562	Mcf1Ba1	AAR21118	Mpf2Bb1	WO 2017/192560 A1	A0A1Q1NKL4	Q93LQ0				A0A2D0IVW1		A0A386YT02		A0A0A8NQM3		Prb2Aa1	3X0T_A	A0A0K9FC10		A0A3D5TUW8		Vip3Aa31	ACV04600	A0A454M4X9		Vpb1Ab1
A0A329X1I6		Cry4Aa1_ToxinCore	CAA68485	Cry2Ag1	ACH91610	Cry11Aa1	AAA22352			Cry13Aa1_ToxinCore	AAA22356	Cry7Aa_CTerminal	AAA22351	Cyt1Ab1	CAA67328	Cyt2Aa3	ACF35049			A0A385XSU9		Gpp34Ac3	AAT29029	Mcf1Cb1	JF750400.1	Mpf3Aa1	AML23188	R8I960	Q6L5X8				A0A068QUH4		Pra2Aa1	3X0T_A	A0A1Q5TR44				A0A4R7SZR3		Q93LP4		Vip3Af3	AEH31413	A0A3A3GQ37		Vpb1Ac1
A0A1Y2SJW9		Cry27Aa1_ToxinCore	BAA82796	Cry2Aa1	AAA22335	Cry11Bb1	AAC97162			Cry14Aa1_ToxinCore	AAA21516	Cry9Aa_CTerminal	CAA41122	Cyt1Ba1	AAB03693	Cyt2Ca1	AAK50455			Cyt4Aa1	WP_013316149	Gpp34Ba1	AAK64565	Mcf1Aa1	WP_011148258	Mpf1Aa1	2QP2_A	R7ZEE7	Q7WZI1				A0A1Y2S8E2				A0A2D0KDH0				A0A243L9R9		I2E2G3		Vip3Ai1	AGU13858	Vpa2Ba2	CAI43279	Vpb1Ad1
A0A0H5JPA6		Cry20Aa1_ToxinCore	AAB93476	Cry2Af1	ABO30519	Cry11Bb2	ADI59541			Cry21Ga1_ToxinCore	AHI15916	Cry26Aa_CTerminal	AAD25075	Cyt1Ca1	CAD30104	Cyt2Ba3	AAB87598			Cyt5Aa1	WP_013316150	Gpp34Ba2	AAT29033			Mpf2Aa1	WP_019961352.1	K4ZPC0	A0A347VFP8				A0A1G5QN17				A0A068R2Q0				A0A1E8AIT2		A0A2B8UPH0		Vip3Ah1	ABH10614	Vpa2Bb3	AIA96500	Vpb1Bb2
App1Aa1	WP_132352567	Cry47Aa1_ToxinCore	AAY24695	Cry2Ac1	CAA40536	Cry11Ba1	CAA60504			Cry5Aa1_ToxinCore	AAA67694	Cry14Aa_CTerminal	AAA21516	Cyt1Da1	ADV33305					Cyt6Aa1	WP_013316151	Gpp34Ba3	AAT29031					A0A2N0F7Y1	S5ZYV0				A0A329X0V0				Prb1Aa1	ABE68879			A0A0W7YN34		Tpp1Aa4	CAA04291	Vip3Ca2	AEE98106	Vpa2Ae1	ACV04600	Vpb1Ba2
App1Ba1	CDH06669	Cry9Ea1_ToxinCore	BAA34908	Cry2Ba1	AGU13823					Cry12Aa1_ToxinCore	AAA22355	Cry21Aa_CTerminal	I32932	Cyt1Aa1	CAA26943					Cyt7Aa1	WP_022631961							K0G5U8	C7FNH6				Pra1Aa1	ABE68878			Prb1Ba1	ARO77521			A0A6C0WVE1		Tpp1Aa5	ABI15165	Vip3Aj1	AIT93172	Vpa2Ac2	AKI69693	Vpb1Bc1
App1Ca1	6EK7_A	Cry43Aa1_ToxinCore	BAD15301	Cry18Aa1	CAA67506							Cry5Aa_CTerminal	AAA67694	Cyt1Aa8	AXE15630													J9BNC9	S5Z7C6				Pra1Ba1	ARO77520							A5A793		Tpp2Aa1	P12964	Vip3Bc1	ATD53733	Vpa2Af1	ACH42759	Vpb1Ca1
App2Aa1	WP_046395991	Cry69Aa1_ToxinCore	ADV77221	Cry18Ca1	AAF89668							Cry12Aa_CTerminal	AAA22355															A0A3S8QJH9	A0A249JQG5												A0A544V0A3		Tpp2Aa2	WP_012291792	Vip3Bb2	ABO30520	Vpa2Ag1	AGC08396	Vpb1Da1
App2Ba1	WP_038225065	Cry32Ea1_ToxinCore	ADK66923	Cry18Ba1	AAF89667							Crystal_protein_CTerminal	AFM37572 *															A0A243FV53	W7RLJ9												A0A0N8IJY3		Tpp35Aa1	AAG50342	Vip3Ba1	AAV70653	Vpa2Ad1	CAI40768	Vpb4Aa1
App3Aa1	WP_011816274	Cry61Aa1_ToxinCore	AEA92302									Cry0092_CTerminal	V9I0K4															A0A410MM17	Mpp46Aa2	BAG68906											A0A0M0WXA6		Tpp35Ab2	AAK64563					Vpb4Ba1
App6Aa1	AAA22357	Cry44Aa1_ToxinCore	BAD08532									Cry48Aa_CTerminal	CAJ86545															A0A2P7VJS2	Mpp46Ab1	BAD35170											A0A1H8FC57		Tpp78Aa1	ATY50144					Vpb4Ca1
App6Ba1	AAA22358	Cry39Aa1_ToxinCore	BAB72016																										Mpp2Aa2	U47300											Spp1Aa1	BAF62176	Tpp78Ba1	QID21556					Vpb4Da1
		Cry48Aa1_ToxinCore	CAJ18351																										Mpp2Aa3	U47299													Tpp80Aa1	QCT24227					Vpb4Da2
		Cry30Aa1_ToxinCore	CAC80986																										Mpp2Aa6	U41822
		Cry59Aa1_ToxinCore	ACR43758																										Mpp3Aa3	U42330
		Cry40Ca1_ToxinCore	ACB14343																										Mpp4Aa1	ACA42387
		Cry71Aa1_ToxinCore	AGE10587																										Mpp15Aa1	AAA22333
		Cry28Aa1_ToxinCore	AAD24189																										Mpp23Aa1	AAF76375
		Cry17Aa1_ToxinCore	CAA67841																										Mpp51Aa1	ABI14444
		Cry16Aa1_ToxinCore	CAA63860																										Mpp74Aa1	WP_029440438
		Cry50Aa1_ToxinCore	BAE86999
		Cry73Aa1_ToxinCore	AEH76822
		Cry29Aa1_ToxinCore	AJ251977
		Cry56Aa1_ToxinCore	ACU57499
		Cry66Aa1_ToxinCore	AEB52311
		Cry62Aa1_ToxinCore	ADK91079
		Cry54Aa1_ToxinCore	ACA52194
		Cry67Aa1_ToxinCore	AEJ35086
		Cry68Aa1_ToxinCore	ADV33304
		Cry57Aa1_ToxinCore	ACN87261
		Cry65Aa1_ToxinCore	AEB52307
[truncated: 5 more columns]

## Sheet: Notes
CryM1 and CryM5:	Models were created using only the toxic core of the sequences, not taking into account the C-terminal extension found in some cry toxins
CryM6:	Models were created using only the C-terminal portion of the sequences
Pra2Aa1:	The accession id at the BPPRC database is the same as Prb2Aa1, but the sequences are different, sequence at https://camtech-bpp.ifas.ufl.edu/protein_detail/Pra2Aa1/
Prb2Aa1:	The accession id at the BPPRC database is the same as Pra2Aa1, but the sequences are different, sequence at https://camtech-bpp.ifas.ufl.edu/protein_detail/Prb2Aa1/
Xpp55Aa4:	No accession at the BPPRC database, sequence at https://camtech-bpp.ifas.ufl.edu/protein_detail/Xpp55Aa4/
Mpf2Ba1:	Wrong accesion ID at BPPRC database, sequence at https://camtech-bpp.ifas.ufl.edu/protein_detail/Mpf2Ba1/
